# Supplementary material for: Screening of the shared pathogenic genes of ulcerative colitis and colorectal cancer by integrated bioinformatics analysis
Source: J Cell Mol Med. 2023 Jul 26;28(5):e17878. doi: 10.1111/jcmm.17878 (PMC10902564; doi:10.1111/jcmm.17878)
Supplement: Supplementary file 2 — Table S1. [file JCMM-28-e17878-s001.xlsx]

## Sheet: Sheet1
GAPDH	F	gaaggtgaaggtcggagt
GAPDH	R	gaagatggtgatgggatttc
CXCL10	F	tccctcacctttcccatctt
CXCL10	R	ggaggatggcagtggaagt
TLR2	F	tctgtcttgtgaccgcaatg
TLR2	R	tcctgttgttggacaggtca
ICAM1	F	cggccagcttatacacaaga
ICAM1	R	ttggagtctgctgggaattt
CCL20	F	tttattgtgggcttcacacg
CCL20	R	gctatgtccaattccattcca
MMP9	F	catcgtcatccagtttggtg
MMP9	R	acaactcgtcatcgtcgaaa
TIMP1	F	aattccgacctcgtcatcag
TIMP1	R	gttgtgggacctgtggaagt
COL1A2	F	cacatgccgtgacttgagac
COL1A2	R	cagttcttggctgggatgtt
IL6	F	aggagacttgcctggtgaaa
IL6	R	gctctggcttgttcctcact
CCL4	F	aagctctgcgtgactgtcct
CCL4	R	cttcctcgcggtgtaagaaa
PTGS2	F	ggctagacagcgtaaactgc
PTGS2	R	ccgtagatgctcagggactt
CXCR1	F	tcgcctatgccctagtgttc
CXCR1	R	caaagagtaggtcggccaag
CXCL1	F	caactgaccagaagggagga
CXCL1	R	tcctaagcgatgctcaaaca
MMP3	F	aggcaagacagcaaggcata
MMP3	R	ggataggctgagcaaactgc
IL1B	F	gcatccagctacgaatctcc
IL1B	R	tcgttatcccatgtgtcgaa
IL1RN	F	gctctgttcttgggaatcca
IL1RN	R	ttctgttctcgctcaggtca
